# Supplementary material for: Subjective Well-Being, Health and Socio-Demographic Factors Related to COVID-19 Vaccination: A Repeated Cross-Sectional Sample Survey Study from 2021–2022 in Urban Pakistan
Source: Int J Environ Res Public Health. 2023 Aug 8;20(16):6545. doi: 10.3390/ijerph20166545 (PMC10454671; doi:10.3390/ijerph20166545)
Supplement: Supplementary file 1 [file ijerph-20-06545-s001.zip]

Archive with 1 entries (1 files):
- ijerph-2464933-supplementary.pdf
